# Supplementary material for: Characterization of Novel Pectinolytic Enzymes Derived from the Efficient Lignocellulose Degradation Microbiota
Source: Biomolecules. 2022 Sep 29;12(10):1388. doi: 10.3390/biom12101388 (PMC9599418; doi:10.3390/biom12101388)
Supplement: Supplementary file 1 [file biomolecules-12-01388-s001.zip]

Archive with 1 entries (1 files):
- biomolecules-1912753-supplementary.pdf
